# Supplementary material for: Study of the Phytoextraction and Phytodegradation of Sulfamethoxazole and Trimethoprim from Water by Limnobium laevigatum
Source: Int J Environ Res Public Health. 2022 Dec 17;19(24):16994. doi: 10.3390/ijerph192416994 (PMC9779370; doi:10.3390/ijerph192416994)
Supplement: Supplementary file 1 [file ijerph-19-16994-s001.zip]

Archive with 1 entries (1 files):
- ijerph-2096964-supplementary.pdf
